# Supplementary material for: The Effect of Continuous Intake of Lactobacillus gasseri OLL2716 on Mild to Moderate Delayed Gastric Emptying: A Randomized Controlled Study
Source: Nutrients. 2021 May 28;13(6):1852. doi: 10.3390/nu13061852 (PMC8230235; doi:10.3390/nu13061852)
Supplement: Supplementary file 1 [file nutrients-13-01852-s001.zip]

Archive with 4 entries (4 files):
- consort-2010-checklist.pdf
- Figure S1.pdf
- Figure S2.pdf
- Figure S3.pdf
